# Supplementary material for: The Metabolic and Antioxidant Activity Profiles of Aged Greek Grape Marc Spirits
Source: Foods. 2024 May 26;13(11):1664. doi: 10.3390/foods13111664 (PMC11172063; doi:10.3390/foods13111664)
Supplement: Supplementary file 1 [file foods-13-01664-s001.zip]

Archive with 1 entries (1 files):
- foods-2988666-supplementary.pdf
